# Supplementary material for: Open and closed structures of L-arginine oxidase by cryo-electron microscopy and X-ray crystallography
Source: J Biochem. 2024 Oct 18;177(1):27–36. doi: 10.1093/jb/mvae070 (PMC11694665; doi:10.1093/jb/mvae070)
Supplement: Web_Material_mvae070 [file web_material_mvae070.zip]

Archive with 6 entries (6 files):
- FigS1.tif
- FigS2.tif
- FigS3.tif
- FigS4.tif
- FigS5.tif
- Supplementary caption.docx
